# Supplementary material for: Clinical Application of Ultraviolet C Inactivation of Severe Acute Respiratory Syndrome Coronavirus 2 in Contaminated Hospital Environments
Source: Viruses. 2021 Nov 26;13(12):2367. doi: 10.3390/v13122367 (PMC8706350; doi:10.3390/v13122367)
Supplement: Supplementary file 1 [file viruses-13-02367-s001.zip]

Archive with 1 entries (1 files):
- viruses-1409020-supplementary.pdf
